# Supplementary material for: Astrocytic GPCR signaling in the anterior cingulate cortex modulates decision making in rats
Source: Oxf Open Neurosci. 2024 Jun 22;3:kvae010. doi: 10.1093/oons/kvae010 (PMC11194462; doi:10.1093/oons/kvae010)
Supplement: Review_file_OXFNSC-2023-019_R2_kvae010 [file review_file_oxfnsc-2023-019_r2_kvae010.zip]

Archive with 1 entries (1 files):
- Review_file_OXFNSC-2023-019_R2_kvae010.odt
